# Supplementary material for: Contribution of the Skin–Gut Axis to Immune-Related Adverse Events with Multi-System Involvement
Source: Cancers (Basel). 2022 Jun 17;14(12):2995. doi: 10.3390/cancers14122995 (PMC9221505; doi:10.3390/cancers14122995)
Supplement: Supplementary file 1 [file cancers-14-02995-s001.zip]

Archive with 1 entries (1 files):
- cancers-1730184-supplementary.pdf
